# Supplementary material for: Use of Sedation During Non-Invasive Ventilation in Intensive Care Unit: A Systematic Review and Meta-Analysis
Source: J Pers Med. 2026 Jul 19;16(7):385. doi: 10.3390/jpm16070385 (PMC13412897; doi:10.3390/jpm16070385)
Supplement: Supplementary file 1 [file jpm-16-00385-s001.zip]

Archive with 1 entries (1 files):
- jpm-4348551-supplementary.pdf
